# Supplementary material for: Genome-wide characterization and expression profiling of E2F/DP gene family members in response to abiotic stress in tomato (Solanum lycopersicum L.)
Source: BMC Plant Biol. 2024 May 22;24:436. doi: 10.1186/s12870-024-05107-3 (PMC11110339; doi:10.1186/s12870-024-05107-3)
Supplement: Supplementary file 2 — Supplementary Material 2 [file 12870_2024_5107_MOESM2_ESM.xlsx]

## Sheet: Gene Homology
Table S1 Sequence homology across SlE2F/DP proteins
	A	B	C	D	E	F	G	H
Gene Name
SlE2F/DP1	1
SlE2F/DP2	0.1706	1
SlE2F/DP3	0.1683	0.456	1
SlE2F/DP4	0.3718	0.1386	0.1502	1
SlE2F/DP5	0.5124	0.1893	0.1968	0.3592	1
SlE2F/DP6	0.1836	0.1377	0.1683	0.1683	0.1938	1
SlE2F/DP7	0.1323	0.0901	0.0929	0.1408	0.1352	0.602	1
SlE2F/DP8	0.5911	0.168	0.1709	0.3668	0.7155	0.2142	0.1464	1

## Sheet: CIS ELEMENTS
Table S2: List of cis-acting elements in the upstream regions of SlE2F/DP genes in tomato
Gene	Cis element	Consensus sequence	Location	Stand	Organism	Function
SlE2F/DP1	ABRE	ACGTG	615	-	Arabidopsis thaliana	cis-acting element involved in the abscisic acid responsiveness
	CAAT-box	CAAAT	723	+	Pisum sativum	common cis-acting element in promoter and enhancer regions
	CAAT-box	CCAAT	1282	+	Arabidopsis thaliana	common cis-acting element in promoter and enhancer regions
	CAAT-box	CAAAT	1295	+	Pisum sativum	common cis-acting element in promoter and enhancer regions
	TGACG-motif	TGACG	572	+	Hordeum vulgare	cis-acting regulatory element involved in the MeJA-responsiveness
	ARE	AAACCA	8	-	Zea mays	cis-acting regulatory element essential for the anaerobic induction
	TATA-box	TATACA	21	-	Helianthus annuus	core promoter element around -30 of transcription start
	TATA-box	TATA	23	+	Arabidopsis thaliana	core promoter element around -30 of transcription start
	TATA-box	ATTATA	177	+	Brassica napus	core promoter element around -30 of transcription start
	TATA-box	TACAAAA	1376	+	Oryza sativa	core promoter element around -30 of transcription start
	O2-site	GATGA(C/T)(A/G)TG(A/G)	614	-	Zea mays	cis-acting regulatory element involved in zein metabolism regulation
	G-box	CACGTC	615	+	Zea mays	cis-acting regulatory element involved in light responsiveness
	Box 4	ATTAAT	414	+	Petroselinum crispum	part of a conserved DNA module involved in light responsiveness
	CGTCA-motif	CGTCA	572	-	Hordeum vulgare	cis-acting regulatory element involved in the MeJA-responsiveness
	TCT-motif	TCTTAC	529	-	Arabidopsis thaliana	part of a light responsive element
	AuxRR-core	GGTCCAT	1320	-	Nicotiana tabacum	cis-acting regulatory element involved in auxin responsiveness
	LTR	CCGAAA	300	-	Hordeum vulgare	cis-acting element involved in low-temperature responsiveness
	TGA-element	AACGAC	1152	+	Brassica oleracea	auxin-responsive element
SlE2F/DP2	ABRE	ACGTG	862	+	Arabidopsis thaliana	cis-acting element involved in the abscisic acid responsiveness
	ABRE	GCCGCGTGGC	913	+	Oryza sativa	cis-acting element involved in the abscisic acid responsiveness
	CAAT-box	CCAAT	144	-	Arabidopsis thaliana	common cis-acting element in promoter and enhancer regions
	CAAT-box	CAAAT	149	+	Pisum sativum	common cis-acting element in promoter and enhancer regions
	G-box	CACGTC	861	-	Zea mays	cis-acting regulatory element involved in light responsiveness
	chs-CMA1a	TTACTTAA	1346	-	Daucus carota	part of a light responsive element
	GT1-motif	GGTTAA	980	+	Arabidopsis thaliana	light responsive element
	TGACG-motif	TGACG	860	+	Hordeum vulgare	cis-acting regulatory element involved in the MeJA-responsiveness
	MRE	AACCTAA	977	-	Petroselinum crispum	MYB binding site involved in light responsiveness
	TATC-box	TATCCCA	787	-	Oryza sativa	cis-acting element involved in gibberellin-responsiveness
	TATA-box	TATAAAA	136	-	Pisum sativum	core promoter element around -30 of transcription start
	TATA-box	TATAAA	137	-	Helianthus annuus	core promoter element around -30 of transcription start
	TATA-box	TATATAA	138	-	Arabidopsis thaliana	core promoter element around -30 of transcription start
	TATA-box	ATATAT	140	+	Brassica napus	core promoter element around -30 of transcription start
	TATA-box	ATATAA	266	+	Brassica oleracea	core promoter element around -30 of transcription start
	CGTCA-motif	CGTCA	860	-	Hordeum vulgare	cis-acting regulatory element involved in the MeJA-responsiveness
	Box 4	ATTAAT	152	+	Petroselinum crispum	part of a conserved DNA module involved in light responsiveness
	ARE	AAACCA	576	-	Zea mays	cis-acting regulatory element essential for the anaerobic induction
SlE2F/DP3	circadian	CAAAGATATC	662	+	Lycopersicon esculentum	cis-acting regulatory element involved in circadian control
	TATA-box	TATA	66	+	Arabidopsis thaliana	core promoter element around -30 of transcription start
	TATA-box	TATAAA	196	-	Helianthus annuus	core promoter element around -30 of transcription start
	TATA-box	TATAAAA	211	-	Pisum sativum	core promoter element around -30 of transcription start
	TATA-box	ATATAT	263	+	Brassica napus	core promoter element around -30 of transcription start
	TATA-box	ATATAA	280	+	Brassica oleracea	core promoter element around -30 of transcription start
	TATA-box	ATTATA	353	+	Brassica napus	core promoter element around -30 of transcription start
	TATA-box	TATAAAT	829	-	Brassica juncea	core promoter element around -30 of transcription start
	TC-rich repeats	GTTTTCTTAC	1352	-	Nicotiana tabacum	cis-acting element involved in defense and stress responsiveness
	ABRE	ACGTG	462	+	Arabidopsis thaliana	cis-acting element involved in the abscisic acid responsiveness
	TGACG-motif	TGACG	1318	-	Hordeum vulgare	cis-acting regulatory element involved in the MeJA-responsiveness
	GT1-motif	GGTTAA	641	-	Arabidopsis thaliana	light responsive element
	G-Box	CACGTT	461	-	Pisum sativum	cis-acting regulatory element involved in light responsiveness
	CGTCA-motif	CGTCA	1318	+	Hordeum vulgare	cis-acting regulatory element involved in the MeJA-responsiveness
	Box 4	ATTAAT	267	+	Petroselinum crispum	part of a conserved DNA module involved in light responsiveness
	CAAT-box	CAAAT	155	-	Pisum sativum	common cis-acting element in promoter and enhancer regions
	CAAT-box	CCAAT	531	+	Arabidopsis thaliana	common cis-acting element in promoter and enhancer regions
	TGA-element	AACGAC	1026	-	Brassica oleracea	auxin-responsive element
	ATCT-motif	AATCTAATCC	1194	+	Pisum sativum	part of a conserved DNA module involved in light responsiveness
	LS7	CAGATTTATTTTTA	884	-	Zea mays	part of a light responsive element
SlE2F/DP4	ARE	AAACCA	1192	+	Zea mays	cis-acting regulatory element essential for the anaerobic induction
	TGA-element	AACGAC	136	+	Brassica oleracea	auxin-responsive element
	ATCT-motif	AATCTAATCC	1164	+	Pisum sativum	part of a conserved DNA module involved in light responsiveness
	TCA-element	CCATCTTTTT	372	-	Nicotiana tabacum	cis-acting element involved in salicylic acid responsiveness
	GT1-motif	GGTTAA	1293	-	Arabidopsis thaliana	light responsive element
	LTR	CCGAAA	1455	+	Hordeum vulgare	cis-acting element involved in low-temperature responsiveness
	Box 4	ATTAAT	985	-	Petroselinum crispum	part of a conserved DNA module involved in light responsiveness
	GCN4_motif	TGAGTCA	607	-	Oryza sativa	cis-regulatory element involved in endosperm expression
	GC-motif	CCCCCG	103	+	Zea mays	enhancer-like element involved in anoxic specific inducibility
	CAAT-box	CAAAT	114	-	Pisum sativum	common cis-acting element in promoter and enhancer regions
	CAAT-box	CCAAT	258	-	Arabidopsis thaliana	common cis-acting element in promoter and enhancer regions
	GA-motif	ATAGATAA	279	+	Arabidopsis thaliana	part of a light responsive element
	O2-site	GTTGACGTGA	501	+	Zea mays	cis-acting regulatory element involved in zein metabolism regulation
	TCT-motif	TCTTAC	1357	-	Arabidopsis thaliana	part of a light responsive element
	TATA-box	ATATAA	16	+	Brassica oleracea	core promoter element around -30 of transcription start
	TATA-box	TATA	17	+	Arabidopsis thaliana	core promoter element around -30 of transcription start
	TATA-box	TATAAAA	171	-	Pisum sativum	core promoter element around -30 of transcription start
	TATA-box	TATAAA	172	-	Helianthus annuus	core promoter element around -30 of transcription start
	TATA-box	ATATAA	194	+	Brassica oleracea	core promoter element around -30 of transcription start
	TATA-box	ATATAT	335	+	Brassica napus	core promoter element around -30 of transcription start
SlE2F/DP5	ACE	CTAACGTATT	1122	-	Petroselinum crispum	cis-acting element involved in light responsiveness
	I-box	cCATATCCAAT	563	+	Flaveria trinervia	part of a light responsive element
	I-box	atGATAAGGTC	1249	+	Helianthus annuus	part of a light responsive element
	ABRE	CACGTG	763	-	Arabidopsis thaliana	cis-acting element involved in the abscisic acid responsiveness
	G-Box	CACGTG	763	-	Pisum sativum	cis-acting regulatory element involved in light responsiveness
	Unnamed__1	GAATTTAATTAA	1044	+	Glycine max	60K protein binding site
	Box 4	ATTAAT	427	+	Petroselinum crispum	part of a conserved DNA module involved in light responsiveness
	CAAT-box	CCAAT	72	-	Arabidopsis thaliana	common cis-acting element in promoter and enhancer regions
	CAAT-box	CAAAT	352	-	Pisum sativum	common cis-acting element in promoter and enhancer regions
	G-box	CACGAC	46	-	Zea mays	cis-acting regulatory element involved in light responsiveness
	G-box	CACGTG	763	-	Arabidopsis thaliana	cis-acting regulatory element involved in light responsiveness
	G-box	CACGAC	1012	-	Zea mays	cis-acting regulatory element involved in light responsiveness
	TATA-box	tcTATAAATAgg	20	-	Nicotiana tabacum	core promoter element around -30 of transcription start
	TATA-box	TATAAAT	23	-	Brassica juncea	core promoter element around -30 of transcription start
	TATA-box	TATAAA	24	-	Helianthus annuus	core promoter element around -30 of transcription start
	TATA-box	TATAA	25	-	Arabidopsis thaliana	core promoter element around -30 of transcription start
	TATA-box	TATATTTATATTT	423	-	Avena sativa	core promoter element around -30 of transcription start
	TATA-box	ATATAA	452	+	Brassica oleracea	core promoter element around -30 of transcription start
	TATA-box	ATTATA	662	+	Brassica napus	core promoter element around -30 of transcription start
	CCAAT-box	CAACGG	126	+	Hordeum vulgare	MYBHv1 binding site
	3-AF3 binding site	CACTATCTAAC	968	-	Pisum sativum	part of a conserved DNA module array (CMA3)
	GATA-motif	AAGATAAGATT	617	-	Arabidopsis thaliana	part of a light responsive element
	ARE	AAACCA	359	-	Zea mays	cis-acting regulatory element essential for the anaerobic induction
	AT-rich element	ATAGAAATCAA	216	+	Glycine max	binding site of AT-rich DNA binding protein (ATBP-1)
SlE2F/DP6	HD-Zip 1	CAAT(A/T)ATTG	47	+	Arabidopsis thaliana	element involved in differentiation of the palisade mesophyll cells
	TGACG-motif	TGACG	423	-	Hordeum vulgare	cis-acting regulatory element involved in the MeJA-responsiveness
	AE-box	AGAAACAA	671	-	Arabidopsis thaliana	part of a module for light response
	Unnamed__5	TGTAATAATATATTTATATT	1138	-	Glycine max cv. Provar	SEF1 factor binding site
	G-box	CACGTC	609	+	Zea mays	cis-acting regulatory element involved in light responsiveness
	GA-motif	ATAGATAA	1281	-	Arabidopsis thaliana	part of a light responsive element
	circadian	CAAAGATATC	189	-	Lycopersicon esculentum	cis-acting regulatory element involved in circadian control
	ABRE	ACGTG	609	-	Arabidopsis thaliana	cis-acting element involved in the abscisic acid responsiveness
	O2-site	GATGACATGG	322	+	Zea mays	cis-acting regulatory element involved in zein metabolism regulation
	TATA-box	TATAAA	8	-	Helianthus annuus	core promoter element around -30 of transcription start
	TATA-box	TATAA	9	-	Arabidopsis thaliana	core promoter element around -30 of transcription start
	TATA-box	ATATAA	347	+	Brassica oleracea	core promoter element around -30 of transcription start
	TATA-box	ATATAT	450	+	Brassica napus	core promoter element around -30 of transcription start
	TATA-box	TACAAAA	761	+	Oryza sativa	core promoter element around -30 of transcription start
	TATA-box	TATATTTATATTT	1137	-	Avena sativa	core promoter element around -30 of transcription start
	CAAT-box	CAAAT	74	+	Pisum sativum	common cis-acting element in promoter and enhancer regions
	CAAT-box	CCAAT	1263	+	Arabidopsis thaliana	common cis-acting element in promoter and enhancer regions
	G-Box	CACGTT	875	+	Pisum sativum	cis-acting regulatory element involved in light responsiveness
	CGTCA-motif	CGTCA	423	+	Hordeum vulgare	cis-acting regulatory element involved in the MeJA-responsiveness
	TC-rich repeats	GTTTTCTTAC	55	+	Nicotiana tabacum	cis-acting element involved in defense and stress responsiveness
	TGA-element	AACGAC	681	+	Brassica oleracea	auxin-responsive element
	MBS	CAACTG	668	-	Arabidopsis thaliana	MYB binding site involved in drought-inducibility
SlE2F/DP7	HD-Zip 1	CAAT(A/T)ATTG	47	+	Arabidopsis thaliana	element involved in differentiation of the palisade mesophyll cells
	TGACG-motif	TGACG	423	-	Hordeum vulgare	cis-acting regulatory element involved in the MeJA-responsiveness
	AE-box	AGAAACAA	671	-	Arabidopsis thaliana	part of a module for light response
	Unnamed__5	TGTAATAATATATTTATATT	1138	-	Glycine max cv. Provar	SEF1 factor binding site
	G-box	CACGTC	609	+	Zea mays	cis-acting regulatory element involved in light responsiveness
	GA-motif	ATAGATAA	1281	-	Arabidopsis thaliana	part of a light responsive element
	circadian	CAAAGATATC	189	-	Lycopersicon esculentum	cis-acting regulatory element involved in circadian control
	ABRE	ACGTG	609	-	Arabidopsis thaliana	cis-acting element involved in the abscisic acid responsiveness
	O2-site	GATGACATGG	322	+	Zea mays	cis-acting regulatory element involved in zein metabolism regulation
	TATA-box	TATAAA	8	-	Helianthus annuus	core promoter element around -30 of transcription start
	TATA-box	TATAA	9	-	Arabidopsis thaliana	core promoter element around -30 of transcription start
	TATA-box	ATATAT	450	+	Brassica napus	core promoter element around -30 of transcription start
	TATA-box	ATATAA	618	+	Brassica oleracea	core promoter element around -30 of transcription start
	TATA-box	TACAAAA	761	+	Oryza sativa	core promoter element around -30 of transcription start
	TATA-box	TATATTTATATTT	1137	-	Avena sativa	core promoter element around -30 of transcription start
	CAAT-box	CAAAT	74	+	Pisum sativum	common cis-acting element in promoter and enhancer regions
	CAAT-box	CCAAT	832	+	Arabidopsis thaliana	common cis-acting element in promoter and enhancer regions
	Box 4	ATTAAT	14	+	Petroselinum crispum	part of a conserved DNA module involved in light responsiveness
	CGTCA-motif	CGTCA	423	+	Hordeum vulgare	cis-acting regulatory element involved in the MeJA-responsiveness
	TGA-element	AACGAC	681	+	Brassica oleracea	auxin-responsive element
	MBS	CAACTG	668	-	Arabidopsis thaliana	MYB binding site involved in drought-inducibility
SlE2F/DP8	Box 4	ATTAAT	1355	-	Petroselinum crispum	part of a conserved DNA module involved in light responsiveness
	LAMP-element	CTTTATCA	1275	+	Pisum sativum	part of a light responsive element
	TATA-box	TATA	29	+	Arabidopsis thaliana	core promoter element around -30 of transcription start
	TATA-box	TATACA	483	-	Helianthus annuus	core promoter element around -30 of transcription start
	TATA-box	ATATAT	819	-	Brassica napus	core promoter element around -30 of transcription start
	TATA-box	ATATAA	1082	+	Brassica oleracea	core promoter element around -30 of transcription start
	CAAT-box	CAAAT	117	-	Pisum sativum	common cis-acting element in promoter and enhancer regions
	I-box	cGATAAGGCG	967	+	Zea mays	part of a light responsive element
	MBS	CAACTG	460	+	Arabidopsis thaliana	MYB binding site involved in drought-inducibility
	AT-rich element	ATAGAAATCAA	1225	+	Glycine max	binding site of AT-rich DNA binding protein (ATBP-1)
	ARE	AAACCA	122	-	Zea mays	cis-acting regulatory element essential for the anaerobic induction
	ACE	CTAACGTATT	286	-	Petroselinum crispum	cis-acting element involved in light responsiveness
	TGA-element	AACGAC	915	+	Brassica oleracea	auxin-responsive element

## Sheet: mirna
Table S3 miRNA target sites predicted in tomato E2F/DP genes
miRNA_Acc.	Target_Acc.	Expectation	UPE$	miRNA_start	miRNA_end	Target_start	Target_end	miRNA_aligned_fragment	alignment	Target_aligned_fragment	Inhibition	Multiplicity
sly-miR172a	SlE2F/DP1	5	-1	1	21	1206	1226	AGAAUCUUGAUGAUGCUGCAU	:..: :: :: ::::::::	UGGUGGAAUGAUGAAGAUUCU	Cleavage	1
sly-miR172b	SlE2F/DP1	5	-1	1	21	1206	1226	AGAAUCUUGAUGAUGCUGCAU	:..: :: :: ::::::::	UGGUGGAAUGAUGAAGAUUCU	Cleavage	1
sly-miR9476-5p	SlE2F/DP2	5	-1	1	21	971	991	UCUAGUCCUGCAUCUUUUUUU	.::: :::: ::: :::.:.	UGAAACAGAUUCAGAACUGGG	Translation	1
sly-miR9472-3p	SlE2F/DP4	4.5	-1	1	21	492	512	UUCACAAUCUCUGCUGAAAAA	::: ::::::.:: ::.:	CCAUUCUGCAGAGGUUUUGGA	Cleavage	1
sly-miR9471a-3p	SlE2F/DP8	5	-1	1	21	906	926	UUGGCUGAGUGAGCAUCACGG	:::::.:.:: .::.::.	CAUUGAUGUUUACCUAGUCAG	Cleavage	1
sly-miR9471b-3p	SlE2F/DP8	5	-1	1	21	906	926	UUGGCUGAGUGAGCAUCACUG	:: :::::.:.:: .::.::.	CAUUGAUGUUUACCUAGUCAG	Cleavage	1

## Sheet: post‐translational modificati
Table S4 Target sites for post-transcriptional modifications of tomato E2F/DP proteins
Protein name	Phosphorylation sites
SlE2F/DP1	S4, S5, S7, T8, S29, T50, Y54, S58, S64, S68, S80, Y89, S95, S102, Y104, S110, T114, S117, T130, S135, T139, Y142, S146, S148, T151, S159, S160, T165, T188, S224, S245, S266, T292, T302, T303, S326, T327, S337, T354, S359, S360, S361, S363, Y366, S375, S377, T379, T385, S392, T397, S398, S411, S417, Y419, S428, T430, T435, S437, T438, T457, T462, S465
SlE2F/DP2	S3, T7, S10, S16, Y18, S19, S24, S43, S70, S75, Y82, Y87, S106, T107, T134, S137, S147, S174, T188, T190, S211, S232, S235, S238, S241, T242, T245, T251, T253, T254, S262, S268, S291, T292, T300, S311, S312, S316, S319, S335, Y341
SlE2F/DP3	S5, S8, S11, S13, T14, Y15, S21, S31 ,T40, Y78, S79, S103, S108, S110, S114, S124, S129, S130, T132, S137, S139, S156, T195, S211, Y214, T218, T223, S237, Y239, S241, S250, T262, T263, S277, T281, T287, S310, S313, Y314, S330, S343, S346, S347, Y352, Y372
SlE2F/DP4	S14, T17, S24, S26, T28, T35, S45, S51, S59, T61, S74, S90, S93, S100, T103, S107, S111, S112, T115, T135, S141, T146, T160, S166, T193, S196, S205, S208, T217, S226, S234, T273, S283, S284, S306, S317, T327, S333, S336, S338, Y347, S349, S355, S364, S375, Y380, T391
SlE2F/DP5	S9, T16, S18, S29, T30, S36, S37, S47, T48, S54, T56, S68, S72, Y74, S77, T81, S84, S90, S97, S101, T106, S108, S111, T118, S128, T133, T156, S201, S204, T213, S217, S234, T246, T270, S271, Y288, S294, S305, T316, S321, S327, T363, S364, Y384, S388, S393, T395, T399, Y415, S416, S421, T422, T427, S431, T432, S437, S440, T441, S444, S449, T457, S463, S485, T490, S493, S499, S505, S506, S512, S515,…
SlE2F/DP6	T13, S15, S39, S51, S76, T84, S111, S122, S125, T126, S130, T147, S153, S169, Y175, S188, S190, S192, S195
SlE2F/DP7	S12, S13, S16, S29, T32, T33, S35, S38, S40, T41, S42, S43, S44, S47, S49, S50, S52, T58, S80, T83, T94, S99, S107, S116, T121, Y122, S134, S139, Y148, S171, T185, T195, Y210, Y218, Y232, S234, S239, T251, T256, S262, T275, Y284, S299, S313, S314, S315, S332, T338, S339
SlE2F/DP8	S12, S20, S33, T34, S40, T41, T51, S58, Y76, T85, T86, S89, T99, S100, S104, S106, T110, S111, S115, T122, S131, S132, T137, T160, T217, S233, S238, T250, S256, T264, T274, T275, S298, T299, S309, S326, S331, T338, T340, T343, S360, S363, T367, S368, Y388, S392, S397, T399, S406, Y420, S426, T427, T432, T437, T438, S442
	Note : Putative casein kinase (CKI and CKII) phosphorylation sites are underline

## Sheet: Secondary structure proteins
Table S5 Secondary structural components identified in SlE2F/DP proteins
Locus name	Gene Name	α‐ Helix	β‐ Strand	Coil
Solyc01g007760.2.1	SlE2F/DP1	10	7	17
Solyc02g087310.2.1	SlE2F/DP2	17	7	29
Solyc03g113760.2.1	SlE2F/DP3	14	6	19
Solyc04g081350.2.1	SlE2F/DP4	6	8	14
Solyc06g074010.2.1	SlE2F/DP5	14	14	27
Solyc09g010670.2.1	SlE2F/DP6	5	7	13
Solyc10g078430.1.1	SlE2F/DP7	7	7	14
Solyc11g068800.1.1	SlE2F/DP8	8	8	15

## Sheet: Proteins RMSD Score
Table S6 Secondary structure validation for SlE2F/DP proteins through I-TASSER
Locus name	Gene Name	TM‐Score	RMSD
Solyc01g007760.2.1	SlE2F/DP1	0.52+-0.15	10.9+-4.6
Solyc02g087310.2.1	SlE2F/DP2	0.50+-0.15	10.7+-4.6
Solyc03g113760.2.1	SlE2F/DP3	0.55+-0.15	9.8+-4.6
Solyc04g081350.2.1	SlE2F/DP4	0.50+-0.15	11.0+-4.6
Solyc06g074010.2.1	SlE2F/DP5	0.50+-0.15	12.9+-4.2
Solyc09g010670.2.1	SlE2F/DP6	0.34+-0.11	13.4+-4.1
Solyc10g078430.1.1	SlE2F/DP7	0.49+-0.15	10.9+-4.6
Solyc11g068800.1.1	SlE2F/DP8	0.48+-0.15	11.7+-4.5

## Sheet: 3D modeling
Table S7 Parameters for 3D structure modeling of SlE2F/DP proteins
Locus name	Gene Name	C‐Score	No. of Decoys	Cluster Density
Solyc01g007760.2.1	SlE2F/DP1	-1.57	600	0.0995
Solyc02g087310.2.1	SlE2F/DP2	-1.73	600	0.0645
Solyc03g113760.2.1	SlE2F/DP3	-1.33	600	0.0922
Solyc04g081350.2.1	SlE2F/DP4	-1.78	600	0.0858
Solyc06g074010.2.1	SlE2F/DP5	-1.76	600	0.0726
Solyc09g010670.2.1	SlE2F/DP6	-3.42	1148	0.0141
Solyc10g078430.1.1	SlE2F/DP7	-1.88	600	0.066
Solyc11g068800.1.1	SlE2F/DP8	-1.93	600	0.0704

## Sheet: go ontology
Table S8 Gene Ontology (GO) annotation for SlE2F/DP proteins
Gene Name	Molecular Function	Biological Process	Cellular component
SlE2F/DP1	DNA binding, transcription factor activity, sequence-specific DNA binding	regulation of transcription, DNA-templated	nucleus, transcription factor complex
SlE2F/DP2	DNA binding, transcription factor activity, sequence-specific DNA binding	regulation of transcription, DNA-templated	nucleus, transcription factor complex
SlE2F/DP3	DNA binding, transcription factor activity, sequence-specific DNA binding	regulation of transcription, DNA-templated, negative regulation of DNA endoreduplication	nucleus, transcription factor complex
SlE2F/DP4	transcription factor activity, sequence-specific DNA binding, transcription regulatory region DNA binding, protein heterodimerization activity	cell morphogenesis, regulation of transcription, DNA-templated, DNA endoreduplication, negative regulation of cell division	transcription factor complex, nucleolus
SlE2F/DP5	DNA binding, transcription factor activity, sequence-specific DNA binding	regulation of transcription, DNA-templated	nucleus, transcription factor complex
SlE2F/DP6	RNA polymerase II transcription factor activity, sequence-specific DNA binding, DNA binding	regulation of transcription from RNA polymerase II promoter,	nucleus, transcription factor complex
SlE2F/DP7	RNA polymerase II transcription factor activity, sequence-specific DNA binding, DNA binding, protein heterodimerization activity	regulation of transcription from RNA polymerase II promoter, DNA endoreduplication	nucleus, transcription factor complex, cytoplasm
SlE2F/DP8	DNA binding, transcription factor activity, sequence-specific DNA binding	positive regulation of cell proliferation, response to auxin, trichome morphogenesis, positive regulation of transcription, DNA-templated, regulation of cell division, positive regulation of meiotic cell cycle	nucleus, transcription factor complex, cytoplasm

## Sheet: Kegg pathways
Table S9 Significantly Enriched KEGG Pathways for SlE2F/DP co-expressed genes.
Gene	Term	Database	ID	Input number	Background number	P-Value	Corrected P-Value	Input
SlE2F/DP3	Metabolic pathways	KEGG PATHWAY	sly01100	31	2483	1.22345e-10	1.36493e-08	Solyc06g071000.2.1|Solyc03g043880.2.1|Solyc01g109830.2.1|Solyc03g115110.2.1|Solyc07g014700.2.1|Solyc01g006280.2.1|Solyc00g118690.1.1|Solyc01g104000.2.1|Solyc11g007690.1.1|Solyc06g051900.2.1|Solyc04g051350.2.1|Solyc11g013180.1.1|Solyc01g073740.2.1|Solyc05g053810.2.1|Solyc07g048010.2.1|Solyc03g115370.2.1|Solyc04g050930.2.1|Solyc05g052920.2.1|Solyc08g076690.1.1|Solyc02g069750.1.1|Solyc01g080210.2.1|…
SlE2F/DP3	One carbon pool by folate	KEGG PATHWAY	sly00670	6	19	2.23759e-10	1.36493e-08	Solyc01g104000.2.1|Solyc01g109830.2.1|Solyc05g053810.2.1|Solyc04g076790.2.1|Solyc01g006280.2.1|Solyc02g091560.2.1
SlE2F/DP3	Pyrimidine metabolism	KEGG PATHWAY	sly00240	6	63	1.34245e-07	1.16985e-06	Solyc03g111350.2.1|Solyc01g109830.2.1|Solyc04g051350.2.1|Solyc01g080210.2.1|Solyc11g012480.1.1|Solyc07g048010.2.1
SlE2F/DP3	DNA replication	KEGG PATHWAY	sly03030	5	50	1.25201e-06	9.1243e-06	Solyc01g110130.2.1|Solyc07g005020.2.1|Solyc02g082180.2.1|Solyc02g070780.2.1|Solyc03g098250.2.1
SlE2F/DP3	Biosynthesis of amino acids	KEGG PATHWAY	sly03030	8	238	2.05896e-06	1.39552e-05	Solyc01g104000.2.1|Solyc03g043880.2.1|Solyc11g007690.1.1|Solyc01g073740.2.1|Solyc05g053810.2.1|Solyc04g076790.2.1|Solyc02g069620.2.1|Solyc02g091560.2.1
SlE2F/DP3	Carbon metabolism	KEGG PATHWAY	sly01200	8	283	7.09151e-06	4.5535e-05	Solyc01g104000.2.1|Solyc11g007690.1.1|Solyc01g073740.2.1|Solyc05g053810.2.1|Solyc04g076790.2.1|Solyc01g006280.2.1|Solyc02g069620.2.1|Solyc02g091560.2.1
SlE2F/DP3	Glyoxylate and dicarboxylate metabolism	KEGG PATHWAY	sly00630	5	77	9.13238e-06	5.57075e-05	Solyc01g104000.2.1|Solyc01g073740.2.1|Solyc05g053810.2.1|Solyc04g076790.2.1|Solyc02g091560.2.1
SlE2F/DP3	Cyanoamino acid metabolism	KEGG PATHWAY	sly00460	4	48	3.01105e-05	0.000174928	Solyc01g104000.2.1|Solyc05g053810.2.1|Solyc04g076790.2.1|Solyc02g091560.2.1
SlE2F/DP3	Glycine, serine and threonine metabolism	KEGG PATHWAY	sly00260	4	67	0.00010285	0.000570351	Solyc01g104000.2.1|Solyc05g053810.2.1|Solyc04g076790.2.1|Solyc02g091560.2.1
SlE2F/DP3	Folate biosynthesis	KEGG PATHWAY	sly00790	3	25	0.000117643	0.000624021	Solyc06g051900.2.1|Solyc01g109830.2.1|Solyc05g052920.2.1
SlE2F/DP3	Phosphatidylinositol signaling system	KEGG PATHWAY	sly04070	3	74	0.00232844	0.00946898	Solyc11g013180.1.1|Solyc08g076690.1.1|Solyc03g115370.2.1
SlE2F/DP3	Biosynthesis of secondary metabolites	KEGG PATHWAY	sly01110	11	1252	0.00378926	0.0135967	Solyc01g104000.2.1|Solyc06g082420.2.1|Solyc03g115370.2.1|Solyc03g043880.2.1|Solyc04g050930.2.1|Solyc11g007690.1.1|Solyc01g073740.2.1|Solyc05g053810.2.1|Solyc04g076790.2.1|Solyc02g091560.2.1|Solyc02g069620.2.1
SlE2F/DP3	Purine metabolism	KEGG PATHWAY	sly00230	3	97	0.00486527	0.0169312	Solyc11g007690.1.1|Solyc01g080210.2.1|Solyc04g051350.2.1
SlE2F/DP3	Glutathione metabolism	KEGG PATHWAY	sly00480	3	117	0.00804751	0.0258367	Solyc08g081250.2.1|Solyc01g080210.2.1|Solyc04g051350.2.1
SlE2F/DP3	Oxidative phosphorylation	KEGG PATHWAY	sly00190	3	155	0.0168517	0.0513976	Solyc00g118690.1.1|Solyc06g063330.2.1|Solyc03g115110.2.1
SlE2F/DP3	2-Oxocarboxylic acid metabolism	KEGG PATHWAY	sly01210	2	65	0.0219478	0.0611928	Solyc03g043880.2.1|Solyc01g073740.2.1
SlE2F/DP3	Inositol phosphate metabolism	KEGG PATHWAY	sly00562	2	75	0.0284175	0.0679792	Solyc11g013180.1.1|Solyc08g076690.1.1
SlE2F/DP3	Glycerophospholipid metabolism	KEGG PATHWAY	sly00564	2	105	0.0516006	0.101537	Solyc02g069750.1.1|Solyc03g115370.2.1
SlE2F/DP3	Cysteine and methionine metabolism	KEGG PATHWAY	sly00270	2	117	0.062249	0.115066	Solyc03g043880.2.1|Solyc03g120450.2.1
SlE2F/DP3	Valine, leucine and isoleucine biosynthesis	KEGG PATHWAY	sly00290	1	27	0.0910458	0.148101	Solyc03g043880.2.1
SlE2F/DP3	Pantothenate and CoA biosynthesis	KEGG PATHWAY	sly00770	1	34	0.112494	0.178237	Solyc03g043880.2.1
SlE2F/DP3	Carotenoid biosynthesis	KEGG PATHWAY	sly00906	1	38	0.124524	0.194769	Solyc04g050930.2.1
SlE2F/DP3	SNARE interactions in vesicular transport	KEGG PATHWAY	sly04130	1	39	0.127507	0.196909	Solyc01g100170.2.1
SlE2F/DP3	Basal transcription factors	KEGG PATHWAY	sly03022	1	41	0.133441	0.202368	Solyc10g079360.1.1
SlE2F/DP3	Base excision repair	KEGG PATHWAY	sly03410	1	42	0.136393	0.202368	Solyc03g098250.2.1
SlE2F/DP3	Endocytosis	KEGG PATHWAY	sly04144	2	188	0.136794	0.202368	Solyc11g013180.1.1|Solyc11g068610.1.1
SlE2F/DP3	N-Glycan biosynthesis	KEGG PATHWAY	sly00510	1	44	0.142268	0.2036	Solyc07g014700.2.1
SlE2F/DP3	Tryptophan metabolism	KEGG PATHWAY	sly00380	1	47	0.151006	0.206996	Solyc03g120450.2.1
SlE2F/DP3	Alanine, aspartate and glutamate metabolism	KEGG PATHWAY	sly00250	1	55	0.173878	0.228098	Solyc06g071000.2.1
SlE2F/DP3	Pentose phosphate pathway	KEGG PATHWAY	sly00030	1	57	0.1795	0.228114	Solyc02g069620.2.1
SlE2F/DP3	Galactose metabolism	KEGG PATHWAY	sly00052	1	57	0.1795	0.228114	Solyc11g011960.1.1
SlE2F/DP3	Citrate cycle (TCA cycle)	KEGG PATHWAY	sly00020	1	58	0.182297	0.22928	Solyc01g073740.2.1
SlE2F/DP3	Nucleotide excision repair	KEGG PATHWAY	sly03420	1	60	0.187862	0.233869	Solyc03g098250.2.1
SlE2F/DP3	Arginine and proline metabolism	KEGG PATHWAY	sly00330	1	66	0.204334	0.249287	Solyc06g071000.2.1
SlE2F/DP3	Valine, leucine and isoleucine degradation	KEGG PATHWAY	sly00280	1	66	0.204334	0.249287	Solyc03g043880.2.1
SlE2F/DP3	Carbon fixation in photosynthetic organisms	KEGG PATHWAY	sly00710	1	80	0.241493	0.291705	Solyc02g069620.2.1
SlE2F/DP3	Glycerolipid metabolism	KEGG PATHWAY	sly00561	1	86	0.256888	0.304275	Solyc03g115370.2.1
SlE2F/DP3	Phagosome	KEGG PATHWAY	sly04145	1	90	0.266979	0.313187	Solyc06g063330.2.1
SlE2F/DP3	Pyruvate metabolism	KEGG PATHWAY	sly00620	1	97	0.284312	0.327228	Solyc11g007690.1.1
SlE2F/DP3	Amino sugar and nucleotide sugar metabolism	KEGG PATHWAY	sly00520	1	134	0.369409	0.408091	Solyc11g011960.1.1
SlE2F/DP3	Glycolysis / Gluconeogenesis	KEGG PATHWAY	sly00010	1	135	0.371564	0.408091	Solyc11g007690.1.1
SlE2F/DP3	Pentose and glucuronate interconversions	KEGG PATHWAY	sly00040	1	137	0.375853	0.408091	Solyc11g011960.1.1
SlE2F/DP3	Starch and sucrose metabolism	KEGG PATHWAY	sly00500	1	147	0.396864	0.424714	Solyc11g011960.1.1
SlE2F/DP3	RNA transport	KEGG PATHWAY	sly03013	1	169	0.440656	0.459487	Solyc11g013440.1.1
SlE2F/DP3	Phenylpropanoid biosynthesis	KEGG PATHWAY	sly00940	1	222	0.533648	0.547101	Solyc06g082420.2.1
SlE2F/DP3	Protein processing in endoplasmic reticulum	KEGG PATHWAY	sly04141	1	226	0.54001	0.54901	Solyc07g014700.2.1
SlE2F/DP3	Ribosome	KEGG PATHWAY	sly03010	1	365	0.71494	0.71494	Solyc06g068710.2.1
SlE2F/DP6	One carbon pool by folate	KEGG PATHWAY	sly00670	1	19	0.00476855	0.0182289	Solyc01g109830.2.1
SlE2F/DP6	Folate biosynthesis	KEGG PATHWAY	sly00790	1	25	0.0061953	0.0182289	Solyc01g109830.2.1
SlE2F/DP6	Basal transcription factors	KEGG PATHWAY	sly03022	1	41	0.00999142	0.0182289	Solyc08g081280.2.1
SlE2F/DP6	Nucleotide excision repair	KEGG PATHWAY	sly03420	1	60	0.0144832	0.0182289	Solyc08g081280.2.1
SlE2F/DP6	Pyrimidine metabolism	KEGG PATHWAY	sly00240	1	63	0.0151908	0.0182289	Solyc01g109830.2.1
SlE2F/DP6	Metabolic pathways	KEGG PATHWAY	sly01100	1	2483	0.462133	0.462133	Solyc01g109830.2.1
SlE2F/DP7	Mismatch repair	KEGG PATHWAY	sly03430	2	40	0.000541966	0.00168548	Solyc03g063340.2.1|Solyc02g091120.2.1
SlE2F/DP7	Base excision repair	KEGG PATHWAY	sly03410	2	42	0.000594876	0.00168548	Solyc03g063340.2.1|Solyc02g091120.2.1
SlE2F/DP7	DNA replication	KEGG PATHWAY	sly03030	2	50	0.000830506	0.00217209	Solyc03g063340.2.1|Solyc02g091120.2.1
SlE2F/DP7	Nucleotide excision repair	KEGG PATHWAY	sly03420	2	60	0.00117848	0.00286202	Solyc03g063340.2.1|Solyc02g091120.2.1
SlE2F/DP7	Pyrimidine metabolism	KEGG PATHWAY	sly00240	2	63	0.00129433	0.0029338	Solyc03g111350.2.1|Solyc01g109830.2.1
SlE2F/DP7	Aminoacyl-tRNA biosynthesis	KEGG PATHWAY	sly00970	2	87	0.00240781	0.00511659	Solyc02g069140.1.1|Solyc01g102410.2.1
SlE2F/DP7	One carbon pool by folate	KEGG PATHWAY	sly00670	1	19	0.0162502	0.0221002	Solyc01g109830.2.1
SlE2F/DP7	Folate biosynthesis	KEGG PATHWAY	sly00790	1	25	0.0210757	0.0275605	Solyc01g109830.2.1
SlE2F/DP7	Porphyrin and chlorophyll metabolism	KEGG PATHWAY	sly00860	1	50	0.0409388	0.0479973	Solyc01g102410.2.1
SlE2F/DP7	Homologous recombination	KEGG PATHWAY	sly03440	1	64	0.0518929	0.058812	Solyc03g063340.2.1
SlE2F/DP7	Protein processing in endoplasmic reticulum	KEGG PATHWAY	sly04141	1	226	0.170237	0.186711	Solyc01g102960.2.1
SlE2F/DP7	Metabolic pathways	KEGG PATHWAY	sly01100	3	2483	0.333044	0.343136	Solyc03g111350.2.1|Solyc01g109830.2.1|Solyc01g102410.2.1
SlE2F/DP7	Biosynthesis of secondary metabolites	KEGG PATHWAY	sly01110	1	1252	0.649595	0.649595	Solyc01g102410.2.1
SlE2F/DP8	Nucleotide excision repair	KEGG PATHWAY	sly03420	4	60	1.28927e-06	4.51244e-05	Solyc03g063340.2.1|Solyc02g091120.2.1|Solyc08g081280.2.1|Solyc04g072880.2.1
SlE2F/DP8	Pyrimidine metabolism	KEGG PATHWAY	sly00240	3	63	8.0039e-05	0.00140068	Solyc03g111350.2.1|Solyc04g080250.2.1|Solyc01g109830.2.1
SlE2F/DP8	Mismatch repair	KEGG PATHWAY	sly03430	2	40	0.00129132	0.00991586	Solyc03g063340.2.1|Solyc02g091120.2.1
SlE2F/DP8	Basal transcription factors	KEGG PATHWAY	sly03022	2	41	0.00135324	0.00991586	Solyc08g081280.2.1|Solyc04g072880.2.1
SlE2F/DP8	Base excision repair	KEGG PATHWAY	sly03410	2	42	0.00141655	0.00991586	Solyc03g063340.2.1|Solyc02g091120.2.1
SlE2F/DP8	DNA replication	KEGG PATHWAY	sly03030	2	50	0.00197301	0.0115092	Solyc03g063340.2.1|Solyc02g091120.2.1
SlE2F/DP8	One carbon pool by folate	KEGG PATHWAY	sly00670	1	19	0.0249364	0.0581848	Solyc01g109830.2.1
SlE2F/DP8	Folate biosynthesis	KEGG PATHWAY	sly00790	1	25	0.0322985	0.0628027	Solyc01g109830.2.1
SlE2F/DP8	Autophagy - other	KEGG PATHWAY	sly04136	1	36	0.0456557	0.0798974	Solyc09g011320.2.1
SlE2F/DP8	Terpenoid backbone biosynthesis	KEGG PATHWAY	sly00900	1	58	0.0718339	0.100567	Solyc06g076920.2.1
SlE2F/DP8	Homologous recombination	KEGG PATHWAY	sly03440	1	64	0.0788513	0.102215	Solyc03g063340.2.1
SlE2F/DP8	mRNA surveillance pathway	KEGG PATHWAY	sly03015	1	130	0.152715	0.174843	Solyc01g009290.2.1
SlE2F/DP8	Protein processing in endoplasmic reticulum	KEGG PATHWAY	sly04141	1	226	0.249964	0.265113	Solyc03g118670.2.1
SlE2F/DP8	Metabolic pathways	KEGG PATHWAY	sly01100	3	2483	0.617475	0.635636	Solyc03g111350.2.1|Solyc04g080250.2.1|Solyc01g109830.2.1
SlE2F/DP8	Biosynthesis of secondary metabolites	KEGG PATHWAY	sly01110	1	1252	0.801373	0.801373	Solyc06g076920.2.1

## Sheet: Wolfpsort
Table S10 In silico subcellular localization of SlE2F/DP proteins
WoLFPSORT prediction chlo: 10, nucl: 3, mito: 1
PSORT features and traditional PSORTII prediction
14 Nearest Neighbors
id	site	distance	identity	comments
At5g51330.1	nucl	194.829	0.14867	[Arath]
At5g03415.1	nucl	214.734	0.167015	[Arath]
PHSL_VICFA	chlo	232.366	0.112662	[Uniprot] SWISS-PROT45:Chloroplast; amyloplast.
At4g04770.1	chlo	245.456	0.131059	[Arath]
At3g23890.1	nucl	262.451	0.0950441	[Arath]
GPD1_ARATH	chlo	265.542	0.151042	[Uniprot] SWISS-PROT45:Chloroplast.
At5g53350.1	mito	268.206	0.150259	[Arath]
PGMP_ARATH	chlo	269.773	0.141252	[Uniprot] SWISS-PROT45:Chloroplast.
At3g09150.1	chlo	273.819	0.125261	[Arath]
PFBS_ARATH	chlo	273.984	0.129436	[Uniprot] SWISS-PROT45:Chloroplast.
G6PC_TOBAC	chlo	274.624	0.141653	[Uniprot] SWISS-PROT45:Chloroplast.
PURA_ARATH	chlo	278.701	0.125761	[Uniprot] SWISS-PROT45:Chloroplast.
HEM2_SOYBN	chlo	279.57	0.164583	[Uniprot] SWISS-PROT45:Chloroplast.
PGMP_BRANA	chlo	281.253	0.133545	[Uniprot] SWISS-PROT45:Chloroplast.
WoLFPSORT prediction nucl: 13, cyto: 1
PSORT features and traditional PSORTII prediction
14 Nearest Neighbors
id	site	distance	identity	comments
At1g80580.1	nucl	162.065	0.122995	[Arath]
At2g06330.1	nucl	182.675	0.158273	[Arath]
ARFB_ARATH	nucl	185.279	0.0977881	[Uniprot] SWISS-PROT45:Nuclear.
At1g24590.1	nucl	189.295	0.148936	[Arath]
At5g11590.1	nucl	190.43	0.120321	[Arath]
At1g12360.1	cyto	194.378	0.13964	[Arath]
At1g16060.1	nucl	207.515	0.128	[Arath]
ARFA_ARATH	nucl	210.714	0.12782	[Uniprot] SWISS-PROT45:Nuclear.
MR11_ARATH	nucl	211.721	0.145833	[Uniprot] SWISS-PROT45:Nuclear.
At5g20930.1	nucl	212.422	0.119186	[Arath]
At4g15900.1	nucl	216.531	0.125514	[Arath]
At2g33710.1	nucl	218.198	0.15508	[Arath]
At5g53290.1	nucl	222.848	0.121372	[Arath]
At5g50470.1	nucl	222.928	0.122995	[Arath]
WoLFPSORT prediction nucl: 8, cyto: 4, mito: 1, cysk: 1
PSORT features and traditional PSORTII prediction
14 Nearest Neighbors
id	site	distance	identity	comments
PPOM_TOBAC	mito	170.726	0.140594	[Uniprot] SWISS-PROT45:Mitochondrial.
At1g04400.1	nucl	184.145	0.133987	[Arath]
At3g18485.1	cyto	213.669	0.11809	[Arath]
At1g64380.1	nucl	238.572	0.119481	[Arath]
THS2_VITVI	cyto	248.311	0.0687023	[Uniprot] SWISS-PROT45:Cytoplasmic.
At1g08060.1	nucl	253.781	0.067966	[Arath]
SYK_LYCES	cyto	254.475	0.134354	[Uniprot] SWISS-PROT45:Cytoplasmic.
THS1_VITVI	cyto	257.029	0.0661578	[Uniprot] SWISS-PROT45:Cytoplasmic.
At1g72360.1	nucl	258.736	0.12987	[Arath]
At1g80580.1	nucl	258.764	0.122078	[Arath]
At1g16060.1	nucl	263.458	0.122078	[Arath]
At2g06330.1	nucl	264.672	0.135135	[Arath]
At5g62500.1	cysk	272.737	0.135065	[Arath]
At1g22810.1	nucl	273.315	0.0883117	[Arath]
WoLFPSORT prediction nucl: 6, cyto: 4, chlo: 2, pero: 1, golg: 1
PSORT features and traditional PSORTII prediction
14 Nearest Neighbors
id	site	distance	identity	comments
At3g57290.1	nucl	196.722	0.124434	[Arath]
At4g33650.1	chlo	201.039	0.148515	[Arath]
At1g71270.1	golg	213.861	0.132956	[Arath]
TTG1_ARATH	cyto	214.727	0.158291	[Uniprot] SWISS-PROT45:Cytoplasmic.
5EAS_TOBAC	cyto	219.876	0.138686	[Uniprot] SWISS-PROT45:Cytoplasmic.
ORC2_ARATH	nucl	220.998	0.130982	[Uniprot] SWISS-PROT45:Nuclear.
DPOD_SOYBN	nucl	221.847	0.100184	[Uniprot] SWISS-PROT45:Nuclear.
PLSB_CUCMO	chlo	222.669	0.116915	[Uniprot] SWISS-PROT45:Chloroplast stroma.
At2g06330.1	nucl	223.575	0.136937	[Arath]
At1g12360.1	cyto	226.336	0.147147	[Arath]
At2g45690.1	pero	228.855	0.13602	[Arath]
At5g65130.1	nucl	229.358	0.146096	[Arath]
ARFM_ARATH	nucl	233.338	0.136437	[Uniprot] SWISS-PROT45:Nuclear.
At5g27380.1	cyto	241.526	0.146444	[Arath]
WoLFPSORT prediction nucl: 6, cyto: 3, chlo: 2, mito: 1, cysk: 1, golg_plas: 1
PSORT features and traditional PSORTII prediction
14 Nearest Neighbors
id	site	distance	identity	comments
At5g51330.1	nucl	208.283	0.159386	[Arath]
At4g21270.1	nucl	210.92	0.113208	[Arath]
At4g21160.1	golg_plas	223.839	0.107438	[Arath]
At3g23890.1	nucl	257.411	0.130346	[Arath]
PHSL_IPOBA	chlo	262.595	0.153927	[Uniprot] SWISS-PROT45:Chloroplast; amyloplast.
At4g27060.1	cysk	265.085	0.112257	[Arath]
SR53_ARATH	cyto	266.92	0.132231	[Uniprot] SWISS-PROT45:Cytoplasmic.
At5g64390.1	nucl	270.931	0.105324	[Arath]
SR51_ARATH	cyto	279.549	0.122786	[Uniprot] SWISS-PROT45:Cytoplasmic.
GLGB_SOLTU	chlo	288.018	0.107143	[Uniprot] SWISS-PROT45:Chloroplast; amyloplast.
At3g57600.1	nucl	291.32	0.0991736	[Arath]
SR51_LYCES	cyto	296.165	0.142857	[Uniprot] SWISS-PROT45:Cytoplasmic.
At5g65165.1	mito	296.748	0.121606	[Arath]
At4g28610.1	nucl	297.274	0.125148	[Arath]
WoLFPSORT prediction nucl: 4, cyto: 3.5, cyto_E.R.: 2.5, chlo: 2, mito: 2, extr: 1, pero: 1
PSORT features and traditional PSORTII prediction
14 Nearest Neighbors
id	site	distance	identity	comments
PPOM_TOBAC	mito	229.351	0.128968	[Uniprot] SWISS-PROT45:Mitochondrial.
FPPS_HELAN	cyto	240.953	0.120235	[Uniprot] SWISS-PROT45:Cytoplasmic.
At1g33030.1	cyto	243.022	0.139205	[Arath]
At3g33520.1	nucl	245.851	0.142518	[Arath]
POR4_SOLTU	mito	253.67	0.101818	[Uniprot] SWISS-PROT45:Mitochondrial outer membrane.
At1g23240.1	extr	256.918	0.0964467	[Arath]
At1g22190.1	nucl	257.955	0.1341	[Arath]
CRTI_ARATH	chlo	265.068	0.121908	[Arath] [Uniprot] SWISS-PROT45:Chloroplast; chromoplast. Evidence:TAS Pubmed:9700076
PCNA_POPNI	nucl	267.836	0.159091	[Uniprot] SWISS-PROT45:Nuclear.
At1g56330.1	cyto_E.R.	268.009	0.111675	[Arath]
At3g53140.1	cyto	268.262	0.142061	[Arath]
At2g45690.1	pero	268.698	0.147139	[Arath]
PSY_CUCME	chlo	270.653	0.120853	[Uniprot] SWISS-PROT45:Chloroplast.
PCNA_CATRO	nucl	271.725	0.186567	[Uniprot] SWISS-PROT45:Nuclear.
WoLFPSORT prediction nucl: 14
PSORT features and traditional PSORTII prediction
14 Nearest Neighbors
id	site	distance	identity	comments
At1g33760.1	nucl	167.085	0.135593	[Arath]
ARFB_ARATH	nucl	172.809	0.119907	[Uniprot] SWISS-PROT45:Nuclear.
At1g16060.1	nucl	178.982	0.103933	[Arath]
At5g50470.1	nucl	179.761	0.138418	[Arath]
At1g80580.1	nucl	181.515	0.144068	[Arath]
At5g11590.1	nucl	190.708	0.118644	[Arath]
At5g67180.1	nucl	197.594	0.136872	[Arath]
At2g40220.1	nucl	199.318	0.118644	[Arath]
At3g54990.1	nucl	205.021	0.121127	[Arath]
At1g24590.1	nucl	205.033	0.110169	[Arath]
At5g53290.1	nucl	205.944	0.106443	[Arath]
At5g64750.1	nucl	206.346	0.153453	[Arath]
At5g60120.1	nucl	209.805	0.138144	[Arath]
At4g36920.1	nucl	211.394	0.157407	[Arath]
WoLFPSORT prediction nucl: 5, cyto: 4, chlo: 2, mito: 2, pero: 1
PSORT features and traditional PSORTII prediction
14 Nearest Neighbors
id	site	distance	identity	comments
At5g04870.1	pero	269.25	0.140984	[Arath]
SR53_ARATH	cyto	307.829	0.116935	[Uniprot] SWISS-PROT45:Cytoplasmic.
SC12_ARATH	nucl	319.705	0.130864	[Uniprot] SWISS-PROT45:Nuclear.
At3g22780.1	nucl	323.075	0.145324	[Arath]
SECA_SPIOL	chlo	323.398	0.118726	[Uniprot] SWISS-PROT45:Chloroplast stroma. A minor fraction is associated with the thylakoid membrane.
SR51_LYCES	cyto	330.583	0.118952	[Uniprot] SWISS-PROT45:Cytoplasmic.
SR51_ARATH	cyto	335.179	0.106472	[Uniprot] SWISS-PROT45:Cytoplasmic.
FLS_SOLTU	cyto	337.49	0.153675	[Uniprot] SWISS-PROT45:Cytoplasmic.
At4g27430.1	nucl	338.365	0.120983	[Arath]
BCA1_ARATH	mito	338.818	0.131403	[Uniprot] SWISS-PROT45:Mitochondrial.
At3g17590.1	nucl	345.11	0.122494	[Arath]
GCST_SOLTU	mito	348.977	0.113586	[Uniprot] SWISS-PROT45:Mitochondrial.
At2g37680.1	nucl	351.766	0.135857	[Arath]
FATB_CUPHO	chlo	352.222	0.104213	[Uniprot] SWISS-PROT45:Chloroplast.

[truncated: 3 more sheets: Subcellular primers, Primers for RT PCR, Protein sequences for phylogene]
